# Supplementary material for: Multiple Antitumor Molecular Mechanisms Are Activated by a Fully Synthetic and Stabilized Pharmaceutical Product Delivering the Active Compound Sulforaphane (SFX-01) in Preclinical Model of Human Glioblastoma
Source: Pharmaceuticals (Basel). 2021 Oct 26;14(11):1082. doi: 10.3390/ph14111082 (PMC8626029; doi:10.3390/ph14111082)
Supplement: Supplementary file 1 [file pharmaceuticals-14-01082-s001.zip]

Archive with 1 entries (1 files):
- pharmaceuticals-1333381-SI.pdf
